# Supplementary material for: Overexpression of ApHIPP26 from the Hyperaccumulator Arabis paniculata Confers Enhanced Cadmium Tolerance and Accumulation to Arabidopsis thaliana
Source: Int J Mol Sci. 2023 Oct 10;24(20):15052. doi: 10.3390/ijms242015052 (PMC10606507; doi:10.3390/ijms242015052)
Supplement: Supplementary file 1 [file ijms-24-15052-s001.zip]

Archive with 1 entries (1 files):
- ijms-2632121-supplementary.pdf
